# Supplementary material for: Cymbopogon winterianus (Java Citronella Plant): A Multi-Faceted Approach for Food Preservation, Insecticidal Effects, and Bread Application
Source: Foods. 2024 Mar 5;13(5):803. doi: 10.3390/foods13050803 (PMC10931247; doi:10.3390/foods13050803)
Supplement: Supplementary file 1 [file foods-13-00803-s001.zip]

Archive with 1 entries (1 files):
- foods-2900439-supplementary.pdf
